# Supplementary material for: Inhibitors against Two PDZ Domains of MDA-9 Suppressed Migration of Breast Cancer Cells
Source: Int J Mol Sci. 2023 Feb 8;24(4):3431. doi: 10.3390/ijms24043431 (PMC9964117; doi:10.3390/ijms24043431)
Supplement: Supplementary file 1 [file ijms-24-03431-s001.zip]

Archive with 1 entries (1 files):
- ijms-2157284 - supplementary.pdf
